# Supplementary material for: Does standing or sitting position of the anesthesiologist in the operating theatre influence sevoflurane exposure during craniotomies?
Source: BMC Anesthesiol. 2016 Dec 1;16:120. doi: 10.1186/s12871-016-0284-0 (PMC5134222; doi:10.1186/s12871-016-0284-0)
Supplement: Additional file 1: — Values of each measurements. (XLSX 9 kb) [file 12871_2016_284_MOESM1_ESM.xlsx]

## Sheet: Munka1
Floor	Standing	Sitting	Mouth	Independent corner
1.1e-06	1.1e-06	2.8e-05	4.2e-05	0
9.9e-06	7e-06	2.4e-05	8.7e-06	3.7e-06
2.8e-06	8.2e-06	3e-06	2.6e-06	5.3e-07
7.8e-06	1.3e-05	1.2e-05	2.3e-06	0
1.6e-06	3.4e-06	2e-05	2.3e-06	1.8e-05
7e-06	4.6e-05	1.6e-06	3.4e-06	7.4e-07
2.3e-05	6.3e-06	5.5e-06	2.3e-05	0
1.4e-05	1.7e-06	1.9e-06	0.00015	3.8e-06
1.4e-05	5.3e-05	2.5e-05	7.9e-05	0
2e-06	1.5e-06	2.9e-06	1.2e-05	8.4e-06
1.7e-06	1.7e-06	2.1e-06	9.8e-06	1.8e-05
6.1e-06	4.9e-06	8.1e-06	7e-06	3.1e-06
4.1e-05	1e-05	3.1e-06	3.3e-06	2.7e-06
2.8e-06	5.3e-06	5.3e-06	0.00019	0
2.2e-06	1.8e-05	3.6e-06	0.00023	0
8.4e-07	1.4e-06	6e-06	8.8e-05	2.2e-06
2.4e-06	2.4e-05	3.3e-06	3.3e-06	9e-07
1.7e-06	4.7e-06	1.7e-06	4.7e-05	3.5e-06
2.9e-07	8.7e-07	3e-06	2e-06	1.1e-06
1.1e-05	3.7e-07	2.1e-06	9.7e-06	7.6e-07
3.2e-05	3.2e-06	1.1e-06	0.00023	9.5e-07
3e-06	6.2e-07	6.7e-06	1.1e-05	3.5e-06
2.6e-06	4e-07	2.2e-05	4.5e-05	1.1e-06
1.2e-07	1.8e-06	8.7e-06	8.5e-05	2.1e-06
5e-07	7.2e-06	9.7e-06	1.4e-05	5e-06
2.5e-06	3.7e-06	1.9e-05	1.1e-05	1.4e-06
2.5e-07	2.5e-06	2e-05	3e-05	5e-06
